# Supplementary material for: Individual Tree Structural Parameter Extraction and Volume Table Creation Based on Near-Field LiDAR Data: A Case Study in a Subtropical Planted Forest
Source: Sensors (Basel). 2021 Dec 6;21(23):8162. doi: 10.3390/s21238162 (PMC8662440; doi:10.3390/s21238162)
Supplement: Supplementary file 1 [file sensors-21-08162-s001.zip]

Archive with 1 entries (1 files):
- sensors-1453955-supplementary.pdf
